# Supplementary material for: Downregulation of RhoB Inhibits Cervical Cancer Progression and Enhances Cisplatin Sensitivity
Source: Genes (Basel). 2024 Sep 10;15(9):1186. doi: 10.3390/genes15091186 (PMC11431011; doi:10.3390/genes15091186)
Supplement: Supplementary file 1 [file genes-15-01186-s001.zip › Supplementary Table S1.xlsx]

## Sheet: Sheet1
Supplementary Table S1. The number of normal cervix tissues and cervical cancer tissues of TCGA and GTEx databases and 7 GEO datasets.
Datasets	Normal	Cancer
TCGA and GTEx	13	304
GSE7803	10	21
GSE9750	24	32
GSE39001	5	18
GSE52903	17	51
GSE63514	24	28
GSE63678	5	5
GSE89657	3	4
