# Supplementary material for: Downregulation of RhoB Inhibits Cervical Cancer Progression and Enhances Cisplatin Sensitivity
Source: Genes (Basel). 2024 Sep 10;15(9):1186. doi: 10.3390/genes15091186 (PMC11431011; doi:10.3390/genes15091186)
Supplement: Supplementary file 1 [file genes-15-01186-s001.zip › Supplementary Table S2.xlsx]

## Sheet: Sheet1
Supplementary Table S2. Clinical characteristics of cervical cancer patients from TCGA database and Tongji Hospital.
Characteristics	TCGA (n=252)	TJH (n=89)
Age, years, median (IQR)	47.0 (39.0, 57.8)	48.0 (41.0, 56.0)
FIGO stage, n (%)
Ⅰ	125 (49.6)	34 (38.2)
Ⅱ	62(24.6)	38 (42.7)
Ⅲ	42 (16.7)	16 (18.0)
Ⅳ	16 (6.3)	1 (1.1)
Histologic grade, n (%)
G1	12 (4.8)	3 (3.4)
G2	109 (43.3)	29 (32.6)
G3+G4	103 (40.9)	54 (60.7)
HPV status, n (%)
HPV16	84 (33.3)	19（21.3）
HPV18	20 (7.9)	6（6.7）
HPV16&18	0 (0.0)	1（1.1）
HPV52	5 (2.0)	4（4.5）
HPV33	3 (1.2)	2（2.2）
other	29 (11.5)	11（12.4）
negative	4 (1.6)	9（10.1）
unknown	107 (42.5)	37（41.6）
Vital status, n (%)
Alive	200 (79.4)	62 (69.7)
Dead	52 (20.6)	27 (30.3)
