# Supplementary material for: Downregulation of RhoB Inhibits Cervical Cancer Progression and Enhances Cisplatin Sensitivity
Source: Genes (Basel). 2024 Sep 10;15(9):1186. doi: 10.3390/genes15091186 (PMC11431011; doi:10.3390/genes15091186)
Supplement: Supplementary file 1 [file genes-15-01186-s001.zip › Supplementary Table S3.xlsx]

## Sheet: Sheet1
Supplementary Table S3. Sequences for RT-qPCR and gene silencing.
Name	Sequences
β-actin-F（5’ to 3’）	CATGTACGTTGCTATCCAGGC
β-actin-R（5’ to 3’）	CTCCTTAATGTCACGCACGAT
RhoB-F（5’ to 3’）	TTGTGCCTGTCCTAGAAGTG
RhoB-R（5’ to 3’）	CAAGTGTGGTCAGAATGCTAC
si-RhoB-1	TGCTGATCGTGTTCAGTAA
si-RhoB-2	GCATCCAAGCCTACGACTA
si-RhoB-3	GACACCGACGTCATTCTCA
